# Supplementary material for: Knowledge of Complementary Medicine and Therapies Among Family Physicians and the General Population in Saudi Arabia
Source: Healthcare (Basel). 2026 Jul 1;14(13):1930. doi: 10.3390/healthcare14131930 (PMC13361361; doi:10.3390/healthcare14131930)
Supplement: Supplementary file 1 [file healthcare-14-01930-s001.zip]

Archive with 1 entries (1 files):
- healthcare-4369128-supplementary.pdf
